# Supplementary material for: Knockdown of lncRNA ENST00000609755.1 Confers Protection Against Early oxLDL-Induced Coronary Heart Disease
Source: Front Cardiovasc Med. 2021 May 21;8:650212. doi: 10.3389/fcvm.2021.650212 (PMC8175657; doi:10.3389/fcvm.2021.650212)
Supplement: Supplementary file 1 [file Data_Sheet_1.ZIP]

Archive with 43 entries (38 files):
- raw data/
- raw data/Fig.1/
- raw data/Fig.1/cluster_lncRNA_A vs B.png
- raw data/Fig.1/scatter_function_lncRNA_A vs B.pdf
- raw data/Fig.1/volcano_lncRNA_A vs B.pdf
- raw data/Fig.2/
- raw data/Fig.2/161.1.tif
- raw data/Fig.2/247.1.tif
- raw data/Fig.2/339.1.tif
- raw data/Fig.2/448.1.tif
- raw data/Fig.2/755.1.tif
- raw data/Fig.2/raw data.xls
- raw data/Fig.3/
- raw data/Fig.3/1.tif
- raw data/Fig.3/2.tif
- raw data/Fig.3/3.tif
- raw data/Fig.3/CCK8-24h.tif
- raw data/Fig.3/CCK8-48h.tif
- raw data/Fig.3/CCK8-72h.tif
- raw data/Fig.3/CCK8.xlsx
- raw data/Fig.3/cell-48.1-24h.tif
- raw data/Fig.3/cell-48.1-48h.tif
- raw data/Fig.3/cell-48.1-72h.tif
- raw data/Fig.3/cell-755.1-24h.tif
- raw data/Fig.3/cell-755.1-48h.tif
- raw data/Fig.3/cell-755.1-72h.tif
- raw data/Fig.3/PCR.xlsx
- raw data/Fig.4/
- raw data/Fig.4/-siRNA-oxLDL(g).tif
- raw data/Fig.4/1 (1).tif
- raw data/Fig.4/1 (13).tif
- raw data/Fig.4/1 (14).tif
- raw data/Fig.4/1 (15).tif
- raw data/Fig.4/1 (3).tif
- raw data/Fig.4/1 (6).tif
- raw data/Fig.4/2 (8).tif
- raw data/Fig.4/2 (9).tif
- raw data/Fig.4/CCK8-siRNA-oxLDL(e).tif
- raw data/Fig.4/Flow Cytometry(f).docx
- raw data/Fig.4/LDH-siRNA-oxLDL(d).tif
- raw data/Fig.4/raw data.xls
- raw data/Fig.4/siRNA (a).tif
- raw data/Fig.4/siRNA-oxLDL(b).tif
