# Supplementary material for: Knockdown of lncRNA ENST00000609755.1 Confers Protection Against Early oxLDL-Induced Coronary Heart Disease
Source: Front Cardiovasc Med. 2021 May 21;8:650212. doi: 10.3389/fcvm.2021.650212 (PMC8175657; doi:10.3389/fcvm.2021.650212)
Supplement: Supplementary file 1 [file Data_Sheet_1.ZIP › raw data/Fig.2/raw data.xls]

## Sheet: Sheet1
161.1			448.1			755.1			247.1			339.1
Control	CHD		Control	CHD		Control	CHD		Control	CHD		Control	CHD
0.678	0.379		0.908	1.382		0.275	1.363		0.69	5.3		4.88	1.7
0.508	0.269		2.284	0.868		0.866	1.914		1.2	1.91		4.43	5.65
3.503	0.413		0.728	1.312		0.878	1.928		2.29	3.08		3.78	3.86
0.248	0.183		0.845	0.421		0.057	0.563		1.31	2.02		3.27	3.75
4.283	0.153		2.792	0.759		0.748	1.528		0.81	1.15		3.25	3
1.617	1.318		0.318	1.604		4.681	0.912		1.02	1.81		2.93	2.99
0.341	0.9		0.743	2.735		0.24	1.549		1.13	2.54		2.76	2.41
0.265	2.012		0.364	2.109		0.116	1.344		2.29	1.33		2.2	1.85
1.067	1.365		1.047	1.241		2.245	1.276		0.52	0.88		2.19	1.54
1.009	1.977		1.549	1.934		2.491	2.037		0.89	0.78		2	1.51
2.72	2.164		3.109	1.339		1.481	0.55		2.07	0.99		1.66	1.43
6.12	1.013		1.914	0.871		1.392	0.941		1.17	0.83		1.42	1.35
0.781	1.589		1.496	0.633		1.566	2.398		1.7	1.1		1.19	1.34
1.023	0.726		0.608	0.54		2.852	0.761		1.06	1.19		1.04	1.04
1.782	1.031		1.988	0.899		2.154	3.264		0.89	1.19		0.93	1.03
0.855	1.282		1.411	1.069		2.052	2.832		1.7	0.96		0.87	0.92
1.514	0.594		1.666	1.015		3.66	1.666		0.7	0.89		0.86	0.91
1.314	0.486		1.321	1.632		1.696	1.363		1.94	0.69		0.83	0.88
1.584	0.391		2.534	1.401		1.643	0.741		0.54	0.74		0.66	0.81
1.188	0.837		1.615	0.759		5.377	0.537		0.51	1.2		0.56	0.76
0.632	1.64		0.813	2.422		1.555	1.047		1.09	1.7		0.5	0.72
1.132	0.826		1.289	0.467		0.627	4.005		0.76	1.89		0.47	0.63
1.163	1.124		2.543	0.83		1.058	1.224		0.84	0.97		0.46	0.43
0.773	0.817		0.915	1.203		1.401	1.523		0.61	0.87		0.46	0.41
0.178	1.623		0.5	0.433		0.136	2.066		0.64	0.9		0.45	0.41
0.757	2.194		0.401	1.593		0.186	3.45		1.05	0.58		0.37	0.37
0.464	1.838		1.111	1.522		2.812	4.075		0.65	1.25		0.31	0.34
0.399	1.871		1.683	0.98		1.798	2.491		0.76	0.86		0.3	0.22
0.171	1.977		1.134	1.587		0.139	3.344		0.72	0.86		0.29	0.18
0.453	2.511		1.207	1.215		0.341	2.102		0.39	0.6		0.23	1.7
0.543	1.269		0.356	0.902		0.119	2.679
2.993	1.858		1.028	0.902		0.322	2.009
0.809	1.764		0.419	1.118		0.335	1.354
0.873	1.757		4.552	1.358		0.326	1.655
2.477	1.739		0.954	1.988		1.254	2.871
0.744	1.668		0.822	0.902		1.096	2.812
1.155	1.23		1.954	1.316		4.846	5.34
0.202	2.401		0.52	1.804		0.073	4.863
0.486	1.256		0.531	0.64		0.794	1.111
0.858	2.758		1.158	1.358		0.593	1.549
1.634	1.473		1.981	1.981		1.022	2.237
0.419	0.645		1.237	1.425		1.577	2.253
0.195	0.45		0.337	0.88		0.407	2.191
1.468	0.626		1.029	0.899		0.767	0.418
0.974	1.031		2.45	1.737		1.941	2.373
0.464	0.399		0.937	0.984		0.487	0.761
2.6	1.686		1.507	0.608		0.816	0.585
2.417	5.439		3.867	1.587		3.131	2.073
0.876	0.231		2.921	1.276		1.481	2.517
0.517	1.89		0.918	1.517		2.642	1.798
0.811	1.188		1.215	0.681		2.952	1.377
1.3	2.054		1.517	0.94		1.289	1.749
1.105	1.606		1.099	0.457		2.059	3.511
2.37	0.617		1.398	0.402		0.827	0.772
0.409	1.379		0.205	0.703		0.05	2.633
2.019	1.101		1.237	0.465		0.772	1.743
2.311	1.346		1.174	0.649		1.237	1.666
0.648	1.163		1.294	0.606		0.994	1.411
1.213	1.304		0.158	0.987		0.318	4.219
3.728	1.056		1.528	0.548		2.474	0.713
1.082	1.184		0.81	1.065		0.713	1.088
1.884	0.643		0.802	0.718		2.5	1.528
1.432	0.873		0.848	0.464		1.154	0.561
2.179	0.701		0.638	0.454		1.25	3.66
0.939	1.535		0.307	0.725		0.71	5.087
1.188	0.975		0.625	0.461		1.643	0.599
0.416	1.35		0.355	0.656		0.614	3.698
1.519	3.886		0.937	0.746		0.679	2.03
2.46	0.811		1.544	0.515		2.901	1.392
2.319	1.278		1.241	0.824		1.593	4.746
1.243	1.388		0.845	1.312		3.698	5.321
1.442	0.562		1.146	0.957		3.208	2.009
0.972	2.529		1.033	0.647		1.033	1.207
1.188	1.124		0.387	0.856		1.908	2.448
1.309	2.141		0.344	0.684		0.424	2.651
0.097	1.68		0.227	1.022		0.243	2.962
0.637	1.663		1.981	0.813		3.056	2.131
1.205	0.512		0.552	1.66		0.899	2.102
1.541	0.278		0.373	1.836		0.967	0.825
1.124	1.213		1.363	0.328		1.307	1.421
0.424	3.982		0.893	2.316		0.872	3.219
1.813	0.837		2.508	1.907		2.543	2.707
0.426	1.247		0.54	0.874		0.497	1.178
3.135	0.55		1.786	0.172		3.333	0.723
1.238	1.023		1.779	0.827		5.644	2.423
4.801	4.094		0.679	2.587		3.208
1.964	0.721		1.186	1.593		6.506
1.251	1.488		0.845	0.663		1.211	5.945
1.663	0.661		0.614	0.446		4.93	0.419
1.498	0.701		1.015	0.616		0.06	0.769
0.195	0.139		1.512	0.205		0.149	0.194
0.46	0.624		1.927	0.681		1.326	2.774
0.926	0.666		0.72	0.262		0.415	0.19
0.664	2.149		2.161	1.011		0.72	1.307
0.675	1.314		0.546	0.098		1.349	0.825
2.335	0.416		0.98	0.698		1.523	0.97
6.837	0.584		1.095	0.415		2.191	0.427
0.913	1.408		0.836	0.397		1.948	0.689
0.215	1.884		1.377	0.557		0.718	0.575
1.698	0.711		1.19	0.743		2.588	1.593
