# Supplementary material for: Knockdown of lncRNA ENST00000609755.1 Confers Protection Against Early oxLDL-Induced Coronary Heart Disease
Source: Front Cardiovasc Med. 2021 May 21;8:650212. doi: 10.3389/fcvm.2021.650212 (PMC8175657; doi:10.3389/fcvm.2021.650212)
Supplement: Supplementary file 1 [file Data_Sheet_1.ZIP › raw data/Fig.3/CCK8.xlsx]

## Sheet: Sheet1
CCK8
24h
正常对照			0.985091	1.02662	0.98935
50μg/ml			0.881789	0.897764	0.922258
100μg/ml			0.848775	0.855165	0.844515
150μg/ml			0.755059	0.773163	0.782748
48h
正常对照			1.0185	1.00885	0.972647
50μg/ml			0.865648	0.814159	0.843121
100μg/ml			0.619469	0.611424	0.636364
150μg/ml			0.50362	0.542237	0.54465
72h
正常对照			0.999255	1.02534	0.97541
50μg/ml			0.774218	0.745902	0.762295
100μg/ml			0.68927	0.682563	0.674367
150μg/ml			0.555142	0.533532	0.561848
