# Supplementary material for: Knockdown of lncRNA ENST00000609755.1 Confers Protection Against Early oxLDL-Induced Coronary Heart Disease
Source: Front Cardiovasc Med. 2021 May 21;8:650212. doi: 10.3389/fcvm.2021.650212 (PMC8175657; doi:10.3389/fcvm.2021.650212)
Supplement: Supplementary file 1 [file Data_Sheet_1.ZIP › raw data/Fig.3/PCR.xlsx]

## Sheet: Sheet1
16.1
1	1.77449	1.46354	0.716398	1.1581	1.17484	1.59125	1.18823	1.19928	1.85735	0.901054	0.955971
1	1.49233	1.10856	0.678733	0.825964	1.01855	1.30777	0.72898	0.823447	1.19922	0.747592	0.841626
1	1.45082	1.02772	1.02956	1.01505	1.00438	1.35067	1.3255	0.978	1.09097	0.86241	0.966054
48.1
1	1.59657	1.31434	1.00201	1.32741	1.54838	1.01496	0.79735	1.29597	1.62643	1.55404	0.938019
1	1.07414	0.838423	0.495214	0.755998	1.14206	0.756415	0.491753	0.740115	1.07094	0.839211	0.560375
1	1.29963	0.963301	1.03186	0.915798	1.08706	0.842813	0.739564	0.965613	1.50471	1.2319	0.963325
755.1
1	1.52162	1.33678	0.987687	0.963404	1.35627	1.80056	0.962898	1.10769	1.5485	1.01727	1.17746
1	1.93153	1.1588	0.803969	1.0926	1.61357	1.6518	0.752468	1.14362	1.13826	1.10185	1.21321
1	1.29416	1.12801	1.10488	0.943714	1.19525	1.38359	1.01896	0.748295	1.05917	0.740962	1.1608
