# Supplementary material for: Knockdown of lncRNA ENST00000609755.1 Confers Protection Against Early oxLDL-Induced Coronary Heart Disease
Source: Front Cardiovasc Med. 2021 May 21;8:650212. doi: 10.3389/fcvm.2021.650212 (PMC8175657; doi:10.3389/fcvm.2021.650212)
Supplement: Supplementary file 1 [file Data_Sheet_1.ZIP › raw data/Fig.4/raw data.xls]

## Sheet: Sheet1
siRNA(a)
control	siRNA-1	siRNA-2	siRNA-3
0.909346	0.851	0.795	0.591
1.15264	0.814	0.59	0.43
0.954059	0.78	0.745	0.541
siRNA+oxLDL(b)
control	siRNA	oxLDL	oxLDL+siRNA
1	0.423	1.96	1.085
0.804	0.638	1.809	1.21
1.159	0.501	1.651	0.926
LDH-siRNA-oxLDL(d)
53	58	87	66
62	42	79	76
47	49	95	62
CCK8-siRNA-oxLDL(e)
control	siRNA	oxLDL	oxLDL+siRNA
0.703333	0.877333	0.392333	0.560333
0.708333	0.872333	0.436333	0.580333
0.717333	0.941333	0.425333	0.589333
0.682333	0.857333	0.409333	0.568333
0.711333	0.894333	0.412333	0.599333
0.679333	0.891333	0.393333	0.549333
0.725333	0.842333	0.434333	0.535333
0.729333	0.912333	0.449333	0.544333
0.699333	0.902333	0.413333	0.552333
Flow Cytometry(f)
control	siRNA	oxLDL	oxLDL+siRNA
4.83	3.21	14.18	10.14
5.52	4.06	14.5	9.57
4.13	1.84	18.67	8.18
